# Supplementary material for: Accelerated Weathering Testing (AWT) and Bacterial Biodegradation Effects on Poly(3-hydroxybutyrate-co-3-hydroxyvalerate) (PHBV)/Rapeseed Microfiber Biocomposites Properties
Source: Polymers (Basel). 2024 Feb 24;16(5):622. doi: 10.3390/polym16050622 (PMC10934408; doi:10.3390/polym16050622)
Supplement: Supplementary file 1 [file polymers-16-00622-s001.zip]

Archive with 51 entries (46 files):
- S1/
- S1/a.tif
- S1/a1.tif
- S1/a2.tif
- S1/a3.tif
- S1/a4.tif
- S1/a5.tif
- S1/a6.tif
- S1/a7.tif
- S1/i.tif
- S2/
- S2/a.tif
- S2/b.tif
- S2/c.tif
- S2/d.tif
- S2/e.tif
- S2/f.tif
- S2/g.tif
- S2/h.tif
- S2/i.tif
- S3_DSC Thermograms _First Heating/
- S3_DSC Thermograms _First Heating/(a)PHBV 1st Heating.tif
- S3_DSC Thermograms _First Heating/(b) PHBV20 1st Heating.tif
- S3_DSC Thermograms _First Heating/(c) PHBV20_2RS 1st Heating.tif
- S3_DSC Thermograms _First Heating/(d) PHBV20_2RSa 1st Heating.tif
- S3_DSC Thermograms _First Heating/(e) PHBV20_5RSa 1st Heating.tif
- S3_DSC Thermograms _First Heating/(f) PHBV2010RSa 1st Heating.tif
- S3_DSC Thermograms _First Heating/(g) PHBV20_2RS NMMO 1_2 1st Heating.tif
- S3_DSC Thermograms _First Heating/(h) PHBV20_2RS NMMO 5h 1st Heating.tif
- S3_DSC Thermograms _First Heating/(i) PHBV20_2RS NMMO 30h 1st Heating.tif
- S3_DSC Thermograms_Second Heating/
- S3_DSC Thermograms_Second Heating/(a) PHBV 2nd Heating run.tif
- S3_DSC Thermograms_Second Heating/(b) PHBV20 2nd Heating run.tif
- S3_DSC Thermograms_Second Heating/(c) PHBV20_2RS 2nd Heating run.tif
- S3_DSC Thermograms_Second Heating/(d) PHBV20_2RSa 2nd Heating run.tif
- S3_DSC Thermograms_Second Heating/(e) PHBV20_5RSa 2nd Heating run.tif
- S3_DSC Thermograms_Second Heating/(f) PHBV20_10RSa 2nd Heating run.tif
- S3_DSC Thermograms_Second Heating/(g) PHBV20_2RS 1_2h 2nd Heating run.tif
- S3_DSC Thermograms_Second Heating/(h) PHBV20_2RS 5h 2nd Heating run.tif
- S3_DSC Thermograms_Second Heating/(i) PHBV20_2RS 30h 2nd Heating run.tif
- S3_DSC Thermogrms_Cooing/
- S3_DSC Thermogrms_Cooing/a.tif
- S3_DSC Thermogrms_Cooing/b.tif
- S3_DSC Thermogrms_Cooing/c.tif
- S3_DSC Thermogrms_Cooing/d.tif
- S3_DSC Thermogrms_Cooing/e.tif
- S3_DSC Thermogrms_Cooing/f.tif
- S3_DSC Thermogrms_Cooing/g.tif
- S3_DSC Thermogrms_Cooing/h.tif
- S3_DSC Thermogrms_Cooing/i.tif
- Table S1.pdf
